# Supplementary material for: Quality of medicines in southern Togo: Investigation of antibiotics and of medicines for non-communicable diseases from pharmacies and informal vendors
Source: PLoS One. 2018 Nov 29;13(11):e0207911. doi: 10.1371/journal.pone.0207911 (PMC6264819; doi:10.1371/journal.pone.0207911)
Supplement: S1 Table — (XLSX) [file pone.0207911.s001.xlsx]

## Sheet: Daten
	S1 Table	Overview of all samples
Sample ID	Name of product	Stated API	Therapeutic class 1	Stated amount of API [mg]	Dosage Form	Sample site	Site Type	Region of sample site	Obtained quantity [tabs./caps.]	Stated manufacturer	Stated country of origin	Batch number	Manufacturing date	Expiry Date	Shelf life remaining at collection [months]	Stated storage requirements
QEW001	Amoxycillin Sandoz	Amoxicillin	Antibiotic	500	Tablets	Pharmacy Lome 2	formal	Lomè	100	Sandoz GmbH	Austria	GB7776	n.a	2020-02-01	36	below 25 °
QEW012	Amoxycillin Sandoz	Amoxicillin	Antibiotic	500	Tablets	Pharmacy Kpalime	formal	Lomè	100	Sandoz GmbH	Austria	GB7777	n.a	2020-02-01	36	below 25 °
QEW020	Amoxycillin Sandoz	Amoxicillin	Antibiotic	500	Tablets	Pharmacy Lome 3	formal	Lomè	60	Sandoz GmbH	Austria	GB7775	n.a	2020-02-01	36	not stated
QEW032	Amoxycillin Sandoz	Amoxicillin	Antibiotic	500	Tablets	Pharmacie Tsevie	formal	Tsevie	100	Sandoz GmbH	Austria	GB7776	n.a	2020-02-01	36	below 25 °
QEW040	Amoxycillin Sandoz	Amoxicillin	Antibiotic	500	Tablets	Pharmacy Lome 3	formal	Taligbo	100	Sandoz GmbH	Austria	FW2563	n.a	2019-11-01	33	below 25 °
QEW049	Amoxicillin Ubithera	Amoxicillin	Antibiotic	500	Capsules	Pharmacy Lome 1	formal	Kpalime	120	Lincoln Pharma	India	163131088	n.a	2019-01-01	23	not stated
QEW060	Amoxycillin Sandoz	Amoxicillin	Antibiotic	500	Tablets	Informal Vendor Agoe laogope	informal	Lomè	100	Sandoz GmbH	Austria	FW2561	n.a	2019-11-01	33	below 25 °
QEW067	Derm's Amoxicillin	Amoxicillin	Antibiotic	500	Capsules	Pharmacy Lome 1	formal	Tsevie	100	Yangzhou NO.3	China	160439	2016-04-16	2019-04-01	26	cool and dry
QEW070	Amoxicillin	Amoxicillin	Antibiotic	500	Capsules	Informal Vendor Agoe laogope	informal	Lomè	50	Sprukfield	Togo	15061	n.a	2018-07-01	17	not stated
QEW075 B	Amoxicillin TM	Amoxicillin	Antibiotic	500	Tablets	Pharmacy Lome 1	formal	Taligbo	120	Tongmei	Togo	807	n.a	2019-06-01	28	not stated
QEW078	Amoxicillin	Amoxicillin	Antibiotic	500	Capsules	Informal Vendor Agoe laogope	informal	Lomè	100	Letap	Ghana	1230196	n.a	2018-07-01	17	not stated
QEW080 B	Amoxicillin TM	Amoxicillin	Antibiotic	500	Tablets	Informal Vendor Agoe laogope	informal	Kpalime	120	Tongmei	Togo	407	n.a	2019-06-01	28	not stated
QEW002	Augmentin Adults	Amoxicillin and Clavulanic acid	Antibiotic	500 / 62,5	Tablets	Pharmacy Kpalime	formal	Lomè	32	GSK france	France	2387	n.a	2017-11-01	9	below 25 °
QEW021 A*	Fleming	Amoxicillin and Clavulanic acid	Antibiotic	500 / 62,5	Tablets	Pharmacy Lome 3	formal	Lomè	16	Medreich	India	160004	n.a	2017-12-01	10	below 25 °
QEW021 B	Augmentin Adults	Amoxicillin and Clavulanic acid	Antibiotic	500 / 62,5	Tablets	Pharmacy Lome 3	formal	Lomè	16	GSK france	France	2386	n.a	2017-11-01	9	below 25 °
QEW021 C	AmoxiClav Denk	Amoxicillin and Clavulanic acid	Antibiotic	500 / 62,5	Tablets	Pharmacy Lome 3	formal	Lomè	32	Denk Pharma	Germany	19284	n.a	2018-04-01	14	below 25 °
QEW033	Clavumoccid	Amoxicillin and Clavulanic acid	Antibiotic	500 / 62,5	Tablets	Pharmacie Tsevie	formal	Tsevie	24	Medopharm	India	16213001	2017-07-17	2018-04-01	14	below 25 °
QEW041	Ticasse	Amoxicillin and Clavulanic acid	Antibiotic	500 / 125	Tablets	Pharmacy Lome 3	formal	Taligbo	60	Billim	Turkey	5181058A	n.a	2019-07-01	29	below 25 °
QEW050	Augmentin Adults	Amoxicillin and Clavulanic acid	Antibiotic	500 / 62,5	Tablets	Pharmacy Lome 1	formal	Kpalime	8	GSK france	France	2388	n.a	2017-11-01	9	below 25 °
QEW004	Ciprofloxacine Ubigen	Ciprofloxacin	Antibiotic	750	Tablets	Pharmacy Lome 2	formal	Lomè	100	Lincoln Pharma	India	GK6006	n.a	2019-03-01	25	below 30°
QEW014 A	CI Cian	Ciprofloxacin	Antibiotic	500	Tablets	Pharmacy Kpalime	formal	Lomè	50	Cian	India	CTE6024	n.a	2019-02-01	24	below 30°
QEW014 B	Ciprofloxacine TM	Ciprofloxacin	Antibiotic	250	Tablets	Pharmacy Kpalime	formal	Lomè	10	Tongmei	Togo	108	2016-06-01	2019-07-01	29	below 25 °
QEW023	Ciproflocxacine TM	Ciprofloxacin	Antibiotic	500	Tablets	Pharmacy Lome 3	formal	Lomè	60	Tongmei	Togo	101	2015-11-01	2018-12-01	22	not stated
QEW034	Ciprofloxacine TM	Ciprofloxacin	Antibiotic	500	Tablets	Pharmacie Tsevie	formal	Tsevie	80	Tongmei	Togo	205	2016-05-16	2019-04-01	26	not stated
QEW043	Ciplox-500	Ciprofloxacin	Antibiotic	500	Tablets	Pharmacy Lome 3	formal	Taligbo	60	CIPLA	India	61512	n.a	2019-03-01	25	below 30°
QEW052	Ciprofloxacine Ubigen	Ciprofloxacin	Antibiotic	750	Tablets	Pharmacy Lome 1	formal	Kpalime	100	Lincoln Pharma	India	GK6006	n.a	2019-03-01	25	below 30°
QEW061	Ciprofloxacine	Ciprofloxacin	Antibiotic	500	Tablets	Informal Vendor Agoe laogope	informal	Lomè	100	North China pharmaceutical	China	160910	n.a	2019-09-01	31	not stated
QEW068	CIPRO-500	Ciprofloxacin	Antibiotic	500	Tablets	Pharmacy Lome 1	formal	Tsevie	100	Nuel Pharma	Nigeria	NCP-02	2016-08-16	2019-07-01	29	below 30°
QEW071	Cipromax Fort	Ciprofloxacin	Antibiotic	500	Tablets	Informal Vendor Agoe laogope	informal	Lomè	50	Greenfield	China	16090112	n.a	2019-08-01	30	cool and dry
QEW076	Cipro 500	Ciprofloxacin	Antibiotic	500	Tablets	Pharmacy Lome 1	formal	Taligbo	100	Sprukfield	Togo	AR15003	n.a	2018-01-01	11	not stated
QEW079	Cipro 500	Ciprofloxacin	Antibiotic	500	Tablets	Informal Vendor Agoe laogope	informal	Lomè	100	Sprukfield	Togo	AR15004	n.a	2018-01-01	11	not stated
QEW081	Ciprofloxacine	Ciprofloxacin	Antibiotic	500	Tablets	Informal Vendor Agoe laogope	informal	Kpalime	100	North China pharmaceutical	China	160910	n.a	2019-09-01	31	not stated
QEW007 *	Doxycycline	Doxycycline	Antibiotic	100	Tablets	Pharmacy Lome 2	formal	Lomè	10	Bailly-Creat	France	40	n.a	2017-12-02	10	below 25 °
QEW007X	Doxycycline	Doxycycline	Antibiotic	100	Tablets	Pharmacy Lome 2	formal	Lomè	90	Bailly-Creat	France	45	n.a	2019-05-01	27	below 25 °
QEW016	Doxynor 100	Doxycycline	Antibiotic	100	Tablets	Pharmacy Kpalime	formal	Lomè	20	F.I.R.M.A S.p.A	Italy	20	n.a	2019-03-01	25	not stated
QEW016 B	Doxycycline	Doxycycline	Antibiotic	100	Tablets	Pharmacy Kpalime	formal	Lomè	40	Bailly-Creat	France	45	n.a	2019-05-01	27	below 25 °
QEW026	Doxycycline	Doxycycline	Antibiotic	100	Tablets	Pharmacy Lome 3	formal	Lomè	60	Bailly-Creat	France	45	n.a	2019-05-01	27	not stated
QEW036	Doxycycline	Doxycycline	Antibiotic	100	Tablets	Pharmacie Tsevie	formal	Tsevie	90	Bailly-Creat	France	45	n.a	2019-05-01	27	below 25 °
QEW045	Philco-Doxy	Doxycycline	Antibiotic	100	Tablets	Pharmacy Lome 3	formal	Taligbo	60	Philco Pharma	Germany	1404055-2	n.a	2017-03-01	1	below 25 °
QEW054	Doxycycline	Doxycycline	Antibiotic	100	Tablets	Pharmacy Lome 1	formal	Kpalime	100	Bailly-Creat	France	45	n.a	2019-05-01	27	below 25 °
QEW063	Doxycycline	Doxycycline	Antibiotic	100	Tablets	Informal Vendor Agoe laogope	informal	Lomè	100	Pharmaquick	Benin	992600	n.a	2017-11-01	9	not stated
QEW073	Doxefil	Doxycycline	Antibiotic	100	Capsules	Informal Vendor Agoe laogope	informal	Lomè	50	Fourrts	India	B3034A	n.a	2018-01-01	11	not stated
QEW084	Doxycycline	Doxycycline	Antibiotic	100	Tablets	Informal Vendor Agoe laogope	informal	Kpalime	100	Pharmaquick	Benin	99280	n.a	2017-11-01	9	not stated
QEW006	Metronidazole Creazol	Metronidazole	Antibiotic	500	Tablets	Pharmacy Lome 2	formal	Lomè	100	Bailly-Creat	France	114	n.a	2019-09-01	31	below 25 °
QEW015	Metronidazole Creazol	Metronidazole	Antibiotic	500	Tablets	Pharmacy Kpalime	formal	Lomè	100	Bailly-Creat	France	116	n.a	2019-09-01	31	below 25 °
QEW025	Metronidazole TM	Metronidazole	Antibiotic	500	Tablets	Pharmacy Lome 3	formal	Lomè	60	Tongmei	Togo	604	n.a	2019-03-01	25	not stated
QEW035	UbiThera Metronidazole	Metronidazole	Antibiotic	250	Tablets	Pharmacie Tsevie	formal	Tsevie	100	Lincoln Pharma	India	GP5001	n.a	2018-04-01	14	not stated
QEW044	Metronidazole TM	Metronidazole	Antibiotic	500	Tablets	Pharmacy Lome 3	formal	Taligbo	60	Tongmei	Togo	604	n.a	2019-03-01	25	not stated
QEW053	Metronidazole Creazol	Metronidazole	Antibiotic	500	Tablets	Pharmacy Lome 1	formal	Kpalime	60	Bailly-Creat	France	118	n.a	2019-09-01	31	below 25 °
QEW062	Metronidazole	Metronidazole	Antibiotic	500	Tablets	Informal Vendor Agoe laogope	informal	Lomè	100	North China pharmaceutical	China	160904	n.a	2019-09-01	31	not stated
QEW069	Metronidazole TM	Metronidazole	Antibiotic	500	Tablets	Pharmacy Lome 1	formal	Tsevie	100	Tongmei	Togo	604	n.a	2019-03-01	25	not stated
QEW072	Metronidazole TM	Metronidazole	Antibiotic	500	Tablets	Informal Vendor Agoe laogope	informal	Lomè	100	Tongmei	Togo	604	n.a	2019-03-01	25	not stated
QEW077	Metronidazole TM	Metronidazole	Antibiotic	500	Tablets	Pharmacy Lome 1	formal	Taligbo	100	Tongmei	Togo	604	n.a	2019-03-01	25	not stated
QEW080 A	Metronidazole TM	Metronidazole	Antibiotic	500	Tablets	Informal Vendor Agoe laogope	informal	Lomè	100	Tongmei	Togo	604	n.a	2019-03-01	25	not stated
QEW083	Metronidazole TM	Metronidazole	Antibiotic	500	Tablets	Informal Vendor Agoe laogope	informal	Kpalime	100	Tongmei	Togo	604	n.a	2019-03-01	25	not stated
QEW005	Starpen 1000	Penicillin v	Antibiotic	1000	Tablets	Pharmacy Kpalime	formal	Lomè	60	Sandoz GmbH	Austria	GE6581	n.a	2018-03-01	13	below 25 °
QEW024	Starpen 1000	Penicillin v	Antibiotic	1000	Tablets	Pharmacy Lome 3	formal	Lomè	60	Sandoz GmbH	Austria	GE6581	2016-03-16	2018-03-01	13	below 25 °
QEW082	Penicillin V	Penicillin v	Antibiotic	125	Tablets	Informal Vendor Agoe laogope	informal	Kpalime	100	Letap	Ghana	3909	n.a	2017-08-01	6	not stated
QEW003	Bactrim Adultes comprime	Sulfamethoxazole and Trimethoprim	Antibiotic	400 / 80	Tablets	Pharmacy Lome 2	formal	Lomè	60	Roche	France	F1067F02	n.a	2021-01-01	47	below 30°
QEW013	Co-Trimoxazole Ubigen	Sulfamethoxazole and Trimethoprim	Antibiotic	400 / 80	Tablets	Pharmacy Kpalime	formal	Lomè	100	Lincoln Pharma	India	GM6005	2015-06-16	2019-05-01	27	not stated
QEW022	Cotrimoxazole TM	Sulfamethoxazole and Trimethoprim	Antibiotic	400 / 80	Tablets	Pharmacy Lome 3	formal	Lomè	60	Tongmei	Togo	206	n.a	2019-05-01	27	not stated
QEW042	Cotrimoxazole TM	Sulfamethoxazole and Trimethoprim	Antibiotic	400 / 80	Tablets	Pharmacy Lome 3	formal	Taligbo	100	Tongmei	Togo	103	n.a	2019-02-01	24	not stated
QEW051	Co-Trimoxazole Ubigen	Sulfamethoxazole and Trimethoprim	Antibiotic	400 / 80	Tablets	Pharmacy Lome 1	formal	Kpalime	100	Lincoln Pharma	India	GM6005	2015-06-16	2019-05-01	27	below 25 °
QEW085	Cotrimoxazole TM	Sulfamethoxazole and Trimethoprim	Antibiotic	400 / 80	Tablets	Informal Vendor Agoe laogope	informal	Kpalime	90	Tongmei	Togo	211	n.a	2019-01-01	23	not stated
QEW009	Atenolol Denk	Atenolol	MANCD	50	Tablets	Pharmacy Lome 2	formal	Lomè	100	Denk Pharma	Germany	3089	n.a	2019-05-01	27	below 25 °
QEW018	Atenolol Denk	Atenolol	MANCD	50	Tablets	Pharmacy Kpalime	formal	Lomè	100	Denk Pharma	Germany	3089	n.a	2019-05-01	27	below 25 °
QEW028	Atenolol Denk	Atenolol	MANCD	50	Tablets	Pharmacy Lome 3	formal	Lomè	60	Denk Pharma	Germany	3090	n.a	2019-05-01	27	not stated
QEW038	Atenolol Denk	Atenolol	MANCD	50	Tablets	Pharmacie Tsevie	formal	Tsevie	100	Denk Pharma	Germany	3089	n.a	2019-05-01	27	below 25 °
QEW047	Atenolol Denk	Atenolol	MANCD	50	Tablets	Pharmacy Lome 3	formal	Taligbo	60	Denk Pharma	Germany	3089	n.a	2019-05-01	27	below 25 °
QEW056	Atenolol Denk	Atenolol	MANCD	50	Tablets	Pharmacy Lome 1	formal	Kpalime	100	Denk Pharma	Germany	3125	n.a	2019-07-01	29	below 25 °
QEW065	Atenolol Denk	Atenolol	MANCD	50	Tablets	Informal Vendor Agoe laogope	informal	Lomè	100	Denk Pharma	Germany	3089	n.a	2019-05-01	27	below 25 °
QEW011	Furo Denk	Furosemide	MANCD	40	Tablets	Pharmacy Lome 2	formal	Lomè	100	Denk Pharma	Germany	92X	n.a	2020-09-01	43	below 25 °
QEW019	Furosemide	Furosemide	MANCD	40	Tablets	Pharmacy Kpalime	formal	Lomè	60	Bailly-Creat	France	42	n.a	2019-03-01	25	not stated
QEW030	Furosemide	Furosemide	MANCD	40	Tablets	Pharmacy Lome 3	formal	Lomè	60	Bailly-Creat	France	42	n.a	2019-03-01	25	not stated
QEW039	Furosemide	Furosemide	MANCD	40	Tablets	Pharmacie Tsevie	formal	Tsevie	100	Bailly-Creat	France	42	n.a	2019-03-01	25	below 25 °
QEW048	Furosemide	Furosemide	MANCD	40	Tablets	Pharmacy Lome 3	formal	Taligbo	120	Pharmaquick	Benin	9913	n.a	2018-05-01	15	not stated
QEW058	Furosemide	Furosemide	MANCD	40	Tablets	Pharmacy Lome 1	formal	Kpalime	100	Bailly-Creat	France	42	n.a	2019-03-01	25	below 25 °
QEW066	Furosemide	Furosemide	MANCD	40	Tablets	Informal Vendor Agoe laogope	informal	Lomè	100	Bailly-Creat	France	42	n.a	2019-03-01	25	below 25 °
QEW075 A	Furosemide	Furosemide	MANCD	40	Tablets	Informal Vendor Agoe laogope	informal	Lomè	100	Pharmaquick	Benin	9546	n.a	2017-05-01	3	not stated
QEW086	Furosemide	Furosemide	MANCD	40	Tablets	Informal Vendor Agoe laogope	informal	Kpalime	100	Alice	India	TE6280	n.a	2019-06-01	28	not stated
QEW087	Furosemide	Furosemide	MANCD	n.n	Tablets	Informal Vendor Agoe laogope	informal	Kpalime	40	Letap	Ghana	n.n	n.a	n.n		not stated
QEW010	Esidrex 25mg	Hydrochlorothiazide	MANCD	25	Tablets	Pharmacy Kpalime	formal	Lomè	100	Novartis	Spain	BC920	n.a	2018-12-01	22	cool and dry
QEW029	Esidrex 25mg	Hydrochlorothiazide	MANCD	25	Tablets	Pharmacy Lome 3	formal	Lomè	60	Novartis	Spain	BC919	n.a	2018-12-01	22	cool and dry
QEW074	Hydrochlorothiazide	Hydrochlorothiazide	MANCD	50	Tablets	Informal Vendor Agoe laogope	informal	Lomè	100	Pharmaquick	Benin	9928	n.a	2019-04-01	26	not stated
QEW057	Ecazide	Hydrochlorothiazide + Captopril	MANCD	25	Tablets	Pharmacy Lome 1	formal	Kpalime	60	Bristol Myers Squibb	Italy	AAK6882	n.a	2019-05-01	27	below 25 °
QEW008	Metformin Denk	Metformin	MANCD	500	Tablets	Pharmacy Lome 2	formal	Lomè	100	Denk Pharma	Germany	954	n.a	2021-01-01	47	below 25 °
QEW017	Metformin Denk	Metformin	MANCD	500	Tablets	Pharmacy Kpalime	formal	Lomè	100	Denk Pharma	Germany	959	n.a	2021-03-01	49	below 25 °
QEW027	Metformin Denk	Metformin	MANCD	500	Tablets	Pharmacy Lome 3	formal	Lomè	60	Denk Pharma	Germany	989	n.a	2021-03-01	49	below 25 °
QEW037	Metformin Denk	Metformin	MANCD	500	Tablets	Pharmacie Tsevie	formal	Tsevie	100	Denk Pharma	Germany	954	n.a	2021-01-01	47	below 25 °
QEW046	Metformin Denk	Metformin	MANCD	500	Tablets	Pharmacy Lome 3	formal	Taligbo	60	Denk Pharma	Germany	8ZY	n.a	2020-05-01	39	below 25 °
QEW055	Metformin Denk	Metformin	MANCD	500	Tablets	Pharmacy Lome 1	formal	Kpalime	100	Denk Pharma	Germany	957	n.a	2021-03-01	49	below 25 °
QEW064	Metformin Denk	Metformin	MANCD	500	Tablets	Informal Vendor Agoe laogope	informal	Lomè	100	Denk Pharma	Germany	954	n.a	2021-01-01	47	below 25 °
QEW031	Buto-Asma	Salbutamol	MANCD	2	Tablets	Pharmacy Lome 3	formal	Lomè	80	Aldo-Union	Spain	0619K002	n.a	2021-07-01	53	below 30°
QEW059	Buto-Asma	Salbutamol	MANCD	2	Tablets	Pharmacy Lome 1	formal	Kpalime	40	Aldo-Union	Spain	0619K002	n.a	2021-07-01	53	below 30°
	MANCD = medicine against non-communicable disease
	n.a. = not available
	* = Results were excluded
